# Supplementary material for: CiXTH29 and CiLEA4 Role in Water Stress Tolerance in Cichorium intybus Varieties
Source: Biology (Basel). 2023 Mar 13;12(3):444. doi: 10.3390/biology12030444 (PMC10045840; doi:10.3390/biology12030444)
Supplement: Supplementary file 1 [file biology-12-00444-s001.zip]

Archive with 1 entries (1 files):
- biology-2223506-supplementary.pdf
